# Supplementary material for: New PEDOT Derivatives Electrocoated on Silicon Nanowires Protected with ALD Nanometric Alumina for Ultrastable Microsupercapacitors
Source: Materials (Basel). 2022 Aug 30;15(17):5997. doi: 10.3390/ma15175997 (PMC9456597; doi:10.3390/ma15175997)
Supplement: Supplementary file 1 [file materials-15-05997-s001.zip]

Archive with 1 entries (1 files):
- materials-1851891-supplementary.pdf
